# Supplementary material for: GBS-Based SNP Map Pinpoints the QTL Associated With Sorghum Downy Mildew Resistance in Maize (Zea mays L.)
Source: Front Genet. 2022 Jul 20;13:890133. doi: 10.3389/fgene.2022.890133 (PMC9348272; doi:10.3389/fgene.2022.890133)
Supplement: Supplementary file 1 [file DataSheet1.xls]

## Sheet: Chromosme 3
Table S1. Details of the genes existed around the genomic region of qDMR3.1 on chromosome 3 (https://www.maizegdb.org/ accessed on 26.01.2022)
Gene ID	Chromosme	Physical position	Description
GRMZM5G866954	3	175691328	tubby like protein 5
AC155610.2_FG009	3	175701336	Small nuclear ribonucleoprotein family protein
GRMZM5G854473	3	175705499	BolA-like protein
GRMZM5G836250	3	175707821	Inositol monophosphatase family protein
GRMZM2G178244	3	175775929	SNARE-like superfamily protein
GRMZM2G078314	3	175868332	Histone superfamily protein
GRMZM2G053284	3	175897257	actin 7
GRMZM2G401009	3	175936709	RING/U-box superfamily protein
GRMZM2G135703	3	175965418	C2C2-Dof-transcription factor 19
GRMZM2G135706	3	175974833	spotted leaf 11/ARM repeat superfamily protein
GRMZM2G135713	3	175987501	protein ligase plant U-box 22
GRMZM2G135722	3	175999092	Anthocyanidin 3-O-glucosyltransferase
GRMZM2G061289	3	176038354	anthocyanidin 3-O-glucosyltransferase/Flavanone 7-O-glucoside 2''-O-beta-L-rhamnosyltransferase
GRMZM2G061321	3	176043175	Anthocyanidin 3-O-glucosyltransferase
GRMZM2G164141	3	176257536	uricase / urate oxidase / nodulin 35, putative
GRMZM2G074262	3	176289472	NIMA (never in mitosis, gene A)-related 6
GRMZM2G074248	3	176301626	NDR1/HIN1-like protein 10
GRMZM2G074236	3	176302928	NDR1/HIN1-like protein 10
GRMZM2G434098	3	176332039	Ovate family protein
GRMZM2G133311	3	176354609	ovate family protein 13
GRMZM2G027914	3	176433983	Duplicated homeodomain-like superfamily protein
GRMZM5G839592	3	176447125	sorting nexin 1
AC199067.2_FG004	3	176451543	Protein of unknown function, DUF584
GRMZM5G832473	3	176510723	NAC domain containing protein 90
GRMZM5G831584	3	176523475	alpha/beta-Hydrolases superfamily protein
GRMZM5G893603	3	176528114	glycosyl hydrolase 9B8

## Sheet: Chromosome 5
Table S2. Details of the genes existed around the genomic region of qDMR5.1 on chromosome 5 (https://www.maizegdb.org/ accessed on 26.01.2022)
Gene ID	Chromosme	Physical position	Description
GRMZM2G300771	5	182032083	cGMP-dependent protein kinase, isozyme 2 forms cD4/T1/T3A
GRMZM2G137426	5	182085577	basic helix-loop-helix (bHLH) DNA-binding superfamily protein
GRMZM2G137409	5	182124005	4-hydroxy-3-methylbut-2-enyl diphosphate synthase/lemon white2
GRMZM2G137399	5	182133946	GDSL-like Lipase/Acylhydrolase superfamily protein
GRMZM2G001033	5	182188381	UDP-galactose transporter 6
GRMZM2G128880	5	182244213	nicotinamidase 1
GRMZM2G095299	5	182436034	salt tolerance homologue
GRMZM2G095194	5	182450024	Eukaryotic translation initiation factor eIF2A family protein
GRMZM2G129189	5	182518442	Endochitinase precursor4
GRMZM2G028096	5	182535930	LUC7 related protein
GRMZM2G001097	5	182573856	TRAF-like superfamily protein
GRMZM2G300812	5	182577369	C2 domain-containing protein / GRAM domain-containing protein
GRMZM2G001164	5	182600246	Cyclin A3;1
GRMZM2G117108	5	182760036	FAR1-related sequence 6
GRMZM2G106653	5	182898733	FAR1-related sequence 6
GRMZM2G106680	5	182909185	LETM1-like protein
GRMZM2G314656	5	182955312	LETM1-like protein
GRMZM2G007466	5	183121089	Integrin-linked protein kinase family
GRMZM2G007647	5	183144788	ACT domain-containing small subunit of acetolactate synthase protein
GRMZM2G099891	5	183202279	chloroplast outer envelope protein 37
GRMZM2G014716	5	183312342	D111/G-patch domain-containing protein
GRMZM2G014750	5	183319186	La protein 1
GRMZM2G021777	5	183367991	CONSTANS-like 4
GRMZM2G027105	5	183428462	RNA recognition motif and CCHC-type zinc finger domains containing protein
GRMZM2G081955	5	183483530	RNA binding
GRMZM2G035477	5	183601368	Protein NUCLEAR FUSION DEFECTIVE 5 mitochondrial PPR domain
GRMZM2G035584	5	183607887	hydroxycinnamoyl-CoA shikimate/quinate hydroxycinnamoyl transferase
GRMZM2G036590	5	183615085	Co-chaperone GrpE family protein
AC185460.3_FG004	5	183645861	RING/U-box superfamily protein
GRMZM5G850997	5	183703994	RING/U-box superfamily protein

## Sheet: Chromosome 6
Table S3. Details of the genes existed around the genomic region of qDMR6.1 on chromosome 6 (https://www.maizegdb.org/ accessed on 26.01.2022)
Gene ID	Chromosme	Physical position	Description
GRMZM2G319109	6	143663383	FZO-like
AC210303.3_FG001	6	143696035	FZO-like
GRMZM2G360191	6	143755180	Protein of unknown function (DUF3049)
GRMZM2G061143	6	143761921	Ribosomal protein L7Ae/L30e/S12e/Gadd45 family protein
GRMZM2G090262	6	143854827	C-terminal domain phosphatase-like 4
GRMZM2G109352	6	143868751	Protein of unknown function (DUF288)
GRMZM2G308707	6	143920912	glycoside hydrolase family 2 protein
GRMZM5G869788	6	143956525	Glycosyltransferase family 61 protein
GRMZM2G424582	6	143982360	protein kinases;ubiquitin-protein ligases
GRMZM2G427337	6	144117824	glycine-rich protein
GRMZM2G145879	6	144173729	cyclin-dependent kinase D1;3
GRMZM2G154946	6	144279933	chromatin remodeling 31
GRMZM2G332107	6	144413748	cysteine-rich RLK (RECEPTOR-like protein kinase) 2
AC212361.3_FG010	6	144435659	UDP-D-glucuronate 4-epimerase 1
GRMZM2G142645	6	144480876	Ribosomal protein L34e superfamily protein
GRMZM2G091900	6	144542434	pale cress protein (PAC)
GRMZM2G090905	6	144564725	debranching enzyme 1
GRMZM2G042797	6	144596360	Peptide-N4-(N-acetyl-beta-glucosaminyl)asparagine amidase A protein
